# Supplementary material for: COVID-19 diagnosis, vaccination during pregnancy, and adverse pregnancy outcomes of 865,654 women in England and Wales: a population-based cohort study
Source: Lancet Reg Health Eur. 2024 Aug 22;45:101037. doi: 10.1016/j.lanepe.2024.101037 (PMC11388188; doi:10.1016/j.lanepe.2024.101037)
Supplement: Supplementary_data_figures [file mmc2.xlsx]

## Sheet: figure 1
sens	event	exp	estimate	conf.low	conf.high
Overall	Gestational Diabetes	> 14 days	1.078	1.042	1.114
Overall	Gestational Diabetes	≤ 14 days	2.36	2.216	2.513
Overall	Gestational Diabetes	Total	1.218	1.182	1.255
Overall	Gestational Hypertension	> 14 days	1.056	0.997	1.117
Overall	Gestational Hypertension	≤ 14 days	1.978	1.764	2.217
Overall	Gestational Hypertension	Total	1.158	1.099	1.219
Overall	Preeclampsia	> 14 days	1.036	0.958	1.119
Overall	Preeclampsia	≤ 14 days	2.56	2.226	2.943
Overall	Preeclampsia	Total	1.198	1.118	1.283
Overall	Preterm	> 14 days	1.227	1.173	1.282
Overall	Preterm	≤ 14 days	5.826	5.463	6.212
Overall	Preterm	Total	1.632	1.571	1.694
Overall	Very preterm	> 14 days	1.37	1.223	1.534
Overall	Very preterm	≤ 14 days	6.991	6.106	8.003
Overall	Very preterm	Total	2.039	1.863	2.230
Overall	Small for gestation age	> 14 days	1.051	0.997	1.107
Overall	Small for gestation age	≤ 14 days	1.658	1.488	1.847
Overall	Small for gestation age	Total	1.125	1.072	1.179
Overall	Stillbirth	> 14 days	0.939	0.703	1.254
Overall	Stillbirth	≤ 14 days	3.392	2.232	5.154
Overall	Stillbirth	Total	1.222	0.958	1.558
Overall	Thrombotic venous event	> 14 days	1.796	1.491	2.162
Overall	Thrombotic venous event	≤ 14 days	2.278	1.490	3.482
Overall	Thrombotic venous event	Total	1.854	1.559	2.204
Vaccination era	Gestational Diabetes	> 14 days	1.054	0.993	1.118
Vaccination era	Gestational Diabetes	≤ 14 days	1.751	1.460	2.099
Vaccination era	Gestational Diabetes	Total	1.092	1.031	1.155
Vaccination era	Gestational Hypertension	> 14 days	0.973	0.882	1.074
Vaccination era	Gestational Hypertension	≤ 14 days	1.341	0.969	1.856
Vaccination era	Gestational Hypertension	Total	0.993	0.903	1.093
Vaccination era	Preeclampsia	> 14 days	0.965	0.845	1.103
Vaccination era	Preeclampsia	≤ 14 days	1.839	1.272	2.657
Vaccination era	Preeclampsia	Total	1.015	0.894	1.152
Vaccination era	Preterm	> 14 days	1.098	1.023	1.179
Vaccination era	Preterm	≤ 14 days	3.907	3.445	4.431
Vaccination era	Preterm	Total	1.314	1.233	1.400
Vaccination era	Very preterm	> 14 days	1.159	0.977	1.374
Vaccination era	Very preterm	≤ 14 days	6.050	4.934	7.418
Vaccination era	Very preterm	Total	1.722	1.504	1.971
Vaccination era	Small for gestation age	> 14 days	1.075	0.986	1.172
Vaccination era	Small for gestation age	≤ 14 days	1.210	0.886	1.654
Vaccination era	Small for gestation age	Total	1.082	0.995	1.177
Vaccination era	Stillbirth	> 14 days	0.878	0.540	1.426
Vaccination era	Stillbirth	≤ 14 days	2.688	0.853	8.461
Vaccination era	Stillbirth	Total	0.971	0.617	1.527
Vaccination era	Thrombotic venous event	> 14 days	1.199	0.831	1.728
Vaccination era	Thrombotic venous event	≤ 14 days	1.336	0.330	5.395
Vaccination era	Thrombotic venous event	Total	1.206	0.844	1.722
Pre-vaccination era	Gestational Diabetes	> 14 days	1.195	1.047	1.363
Pre-vaccination era	Gestational Diabetes	≤ 14 days	2.879	2.596	3.194
Pre-vaccination era	Gestational Diabetes	Total	1.879	1.730	2.040
Pre-vaccination era	Gestational Hypertension	> 14 days	1.367	1.108	1.687
Pre-vaccination era	Gestational Hypertension	≤ 14 days	2.205	1.812	2.683
Pre-vaccination era	Gestational Hypertension	Total	1.716	1.485	1.984
Pre-vaccination era	Preeclampsia	> 14 days	1.361	1.025	1.807
Pre-vaccination era	Preeclampsia	≤ 14 days	3.069	2.426	3.882
Pre-vaccination era	Preeclampsia	Total	2.028	1.689	2.435
Pre-vaccination era	Preterm	> 14 days	1.577	1.355	1.836
Pre-vaccination era	Preterm	≤ 14 days	8.160	7.240	9.196
Pre-vaccination era	Preterm	Total	3.180	2.893	3.497
Pre-vaccination era	Very preterm	> 14 days	1.82	1.266	2.614
Pre-vaccination era	Very preterm	≤ 14 days	7.632	5.568	10.459
Pre-vaccination era	Very preterm	Total	3.256	2.566	4.130
Pre-vaccination era	Small for gestation age	> 14 days	1.310	1.083	1.585
Pre-vaccination era	Small for gestation age	≤ 14 days	1.772	1.493	2.102
Pre-vaccination era	Small for gestation age	Total	1.531	1.346	1.741
Pre-vaccination era	Stillbirth	> 14 days	0.35	0.049	2.497
Pre-vaccination era	Stillbirth	≤ 14 days	3.596	1.814	7.126
Pre-vaccination era	Stillbirth	Total	1.846	0.972	3.502
Pre-vaccination era	Thrombotic venous event	> 14 days	3.927	2.327	6.625
Pre-vaccination era	Thrombotic venous event	≤ 14 days	2.093	0.980	4.467
Pre-vaccination era	Thrombotic venous event	Total	3.081	1.984	4.783

## Sheet: figure 2
tri	sens	event	estimate	conf.low	conf.high
1st trimester	Overall	Gestational Diabetes	1.033	0.967	1.103
1st trimester	Overall	Gestational Hypertension	0.925	0.822	1.04
1st trimester	Overall	Preeclampsia	0.944	0.806	1.105
1st trimester	Overall	Preterm	1.265	1.163	1.375
1st trimester	Overall	Very preterm	1.443	1.189	1.752
1st trimester	Overall	Small for gestation age	0.986	0.887	1.097
1st trimester	Overall	Thrombotic venous event	1.776	1.243	2.537
1st trimester	Vaccination era	Gestational Diabetes	0.907	0.796	1.033
1st trimester	Vaccination era	Gestational Hypertension	0.965	0.778	1.196
1st trimester	Vaccination era	Preeclampsia	1.028	0.777	1.359
1st trimester	Vaccination era	Preterm	1.25	1.083	1.442
1st trimester	Vaccination era	Very preterm	1.313	0.989	1.743
1st trimester	Vaccination era	Small for gestation age	1.124	0.935	1.353
1st trimester	Vaccination era	Thrombotic venous event	1.479	0.726	3.011
1st trimester	Pre-vaccination era	Gestational Diabetes	1.289	0.821	2.022
1st trimester	Pre-vaccination era	Gestational Hypertension	0.864	0.359	2.077
1st trimester	Pre-vaccination era	Preeclampsia	1.168	0.438	3.118
1st trimester	Pre-vaccination era	Preterm	0.835	0.484	1.439
1st trimester	Pre-vaccination era	Very preterm	1.092	0.409	2.916
1st trimester	Pre-vaccination era	Small for gestation age	0.651	0.244	1.735
1st trimester	Pre-vaccination era	Thrombotic venous event	5.536	1.368	22.408
2nd trimester	Overall	Gestational Diabetes	1.056	1.003	1.112
2nd trimester	Overall	Gestational Hypertension	1.094	1.004	1.192
2nd trimester	Overall	Preeclampsia	1.049	0.933	1.179
2nd trimester	Overall	Preterm	1.235	1.161	1.314
2nd trimester	Overall	Very preterm	1.626	1.435	1.843
2nd trimester	Overall	Small for gestation age	0.935	0.858	1.019
2nd trimester	Overall	Stillbirth	0.702	0.42	1.172
2nd trimester	Overall	Thrombotic venous event	1.556	1.159	2.089
2nd trimester	Vaccination era	Gestational Diabetes	1.045	0.949	1.151
2nd trimester	Vaccination era	Gestational Hypertension	1.009	0.866	1.175
2nd trimester	Vaccination era	Preeclampsia	0.983	0.802	1.204
2nd trimester	Vaccination era	Preterm	1.129	1.021	1.248
2nd trimester	Vaccination era	Very preterm	1.351	1.108	1.647
2nd trimester	Vaccination era	Small for gestation age	0.961	0.826	1.118
2nd trimester	Vaccination era	Stillbirth	0.47	0.174	1.269
2nd trimester	Vaccination era	Thrombotic venous event	1.017	0.553	1.87
2nd trimester	Pre-vaccination era	Gestational Diabetes	1.199	0.92	1.562
2nd trimester	Pre-vaccination era	Gestational Hypertension	1.7	1.18	2.45
2nd trimester	Pre-vaccination era	Preeclampsia	1.47	0.884	2.445
2nd trimester	Pre-vaccination era	Preterm	1.755	1.412	2.182
2nd trimester	Pre-vaccination era	Very preterm	2.366	1.69	3.312
2nd trimester	Pre-vaccination era	Small for gestation age	1.464	1.028	2.083
2nd trimester	Pre-vaccination era	Thrombotic venous event	3.855	1.436	10.353
3rd trimester	Overall	Gestational Diabetes	1.376	1.32	1.433
3rd trimester	Overall	Gestational Hypertension	1.298	1.208	1.394
3rd trimester	Overall	Preeclampsia	1.43	1.301	1.572
3rd trimester	Overall	Preterm	2.389	2.267	2.518
3rd trimester	Overall	Very preterm	5.211	4.475	6.069
3rd trimester	Overall	Small for gestation age	1.327	1.246	1.413
3rd trimester	Overall	Stillbirth	1.645	1.208	2.239
3rd trimester	Overall	Thrombotic venous event	1.97	1.554	2.498
3rd trimester	Vaccination era	Gestational Diabetes	1.16	1.069	1.258
3rd trimester	Vaccination era	Gestational Hypertension	0.991	0.857	1.145
3rd trimester	Vaccination era	Preeclampsia	0.995	0.816	1.213
3rd trimester	Vaccination era	Preterm	1.683	1.525	1.857
3rd trimester	Vaccination era	Very preterm	4.521	3.56	5.741
3rd trimester	Vaccination era	Small for gestation age	1.216	1.078	1.371
3rd trimester	Vaccination era	Stillbirth	1.191	0.647	2.195
3rd trimester	Vaccination era	Thrombotic venous event	1.224	0.736	2.037
3rd trimester	Pre-vaccination era	Gestational Diabetes	2.029	1.859	2.216
3rd trimester	Pre-vaccination era	Gestational Hypertension	1.762	1.5	2.069
3rd trimester	Pre-vaccination era	Preeclampsia	2.173	1.777	2.657
3rd trimester	Pre-vaccination era	Preterm	4.562	4.101	5.075
3rd trimester	Pre-vaccination era	Very preterm	7.657	5.409	10.838
3rd trimester	Pre-vaccination era	Small for gestation age	1.574	1.367	1.812
3rd trimester	Pre-vaccination era	Stillbirth	2.302	1.21	4.378
3rd trimester	Pre-vaccination era	Thrombotic venous event	2.741	1.645	4.568

## Sheet: figure 3
dose	event	exp	estimate	conf.low	conf.high
dose 1	Gestational Diabetes	>14 days	1.037	0.996	1.079
dose 1	Gestational Diabetes	≤ 14 days	1.086	0.845	1.396
dose 1	Gestational Diabetes	Total	1.037	0.997	1.08
dose 1	Gestational Hypertension	>14 days	1.038	0.971	1.109
dose 1	Gestational Hypertension	≤ 14 days	1.023	0.676	1.548
dose 1	Gestational Hypertension	Total	1.035	0.968	1.106
dose 1	Preeclampsia	>14 days	1.023	0.935	1.118
dose 1	Preeclampsia	≤ 14 days	0.937	0.561	1.563
dose 1	Preeclampsia	Total	1.018	0.932	1.113
dose 1	Preterm	>14 days	0.917	0.873	0.963
dose 1	Preterm	≤ 14 days	0.62	0.491	0.783
dose 1	Preterm	Total	0.904	0.861	0.949
dose 1	Very preterm	>14 days	0.859	0.769	0.96
dose 1	Very preterm	≤ 14 days	0.624	0.419	0.93
dose 1	Very preterm	Total	0.842	0.755	0.939
dose 1	Small for gestational age	>14 days	0.931	0.877	0.989
dose 1	Small for gestational age	≤ 14 days	0.974	0.646	1.469
dose 1	Small for gestational age	Total	0.932	0.878	0.99
dose 1	Stillbirth	>14 days	0.68	0.494	0.934
dose 1	Stillbirth	Total	0.669	0.487	0.918
dose 1	Thrombotic venous event	>14 days	0.991	0.751	1.306
dose 1	Thrombotic venous event	≤ 14 days	0.786	0.109	5.635
dose 1	Thrombotic venous event	Total	0.988	0.75	1.3
dose 2	Gestational Diabetes	>14 days	1.159	1.047	1.283
dose 2	Gestational Diabetes	≤ 14 days	1.08	0.876	1.33
dose 2	Gestational Diabetes	Total	1.15	1.042	1.269
dose 2	Gestational Hypertension	>14 days	1.026	0.873	1.206
dose 2	Gestational Hypertension	≤ 14 days	0.811	0.607	1.083
dose 2	Gestational Hypertension	Total	0.986	0.846	1.149
dose 2	Preeclampsia	>14 days	1	0.808	1.237
dose 2	Preeclampsia	≤ 14 days	0.795	0.542	1.166
dose 2	Preeclampsia	Total	0.962	0.786	1.178
dose 2	Preterm	>14 days	0.956	0.845	1.08
dose 2	Preterm	≤ 14 days	0.882	0.724	1.075
dose 2	Preterm	Total	0.94	0.838	1.055
dose 2	Very preterm	>14 days	0.917	0.695	1.212
dose 2	Very preterm	≤ 14 days	0.904	0.598	1.369
dose 2	Very preterm	Total	0.914	0.708	1.181
dose 2	Small for gestational age	>14 days	1.022	0.866	1.207
dose 2	Small for gestational age	≤ 14 days	0.94	0.7	1.261
dose 2	Small for gestational age	Total	1.007	0.861	1.178
dose 2	Stillbirth	>14 days	0.668	0.3	1.484
dose 2	Stillbirth	≤ 14 days	0.933	0.215	4.046
dose 2	Stillbirth	Total	0.703	0.326	1.515
dose 2	Thrombotic venous event	>14 days	0.901	0.423	1.921
dose 2	Thrombotic venous event	≤ 14 days	0.889	0.097	8.14
dose 2	Thrombotic venous event	Total	0.901	0.425	1.908

## Sheet: figure S2
sens	hosp	event	exp	estimate	conf.low	conf.high
Overall	Non-hospitalised cases	Gestational Diabetes	> 14 days	1.063	1.027	1.101
Overall	Non-hospitalised cases	Gestational Diabetes	≤ 14 days	2.391	2.239	2.553
Overall	Non-hospitalised cases	Gestational Diabetes	Total	1.204	1.167	1.242
Overall	Non-hospitalised cases	Gestational Hypertension	> 14 days	1.033	0.975	1.096
Overall	Non-hospitalised cases	Gestational Hypertension	≤ 14 days	1.996	1.772	2.249
Overall	Non-hospitalised cases	Gestational Hypertension	Total	1.136	1.077	1.198
Overall	Non-hospitalised cases	Preeclampsia	> 14 days	1.017	0.939	1.102
Overall	Non-hospitalised cases	Preeclampsia	≤ 14 days	2.551	2.203	2.954
Overall	Non-hospitalised cases	Preeclampsia	Total	1.175	1.094	1.262
Overall	Non-hospitalised cases	Preterm	> 14 days	1.221	1.166	1.278
Overall	Non-hospitalised cases	Preterm	≤ 14 days	4.86	4.513	5.233
Overall	Non-hospitalised cases	Preterm	Total	1.525	1.465	1.587
Overall	Non-hospitalised cases	Very preterm	> 14 days	1.35	1.202	1.517
Overall	Non-hospitalised cases	Very preterm	≤ 14 days	5.55	4.74	6.499
Overall	Non-hospitalised cases	Very preterm	Total	1.828	1.66	2.012
Overall	Non-hospitalised cases	Small for gestation age	> 14 days	1.042	0.987	1.099
Overall	Non-hospitalised cases	Small for gestation age	≤ 14 days	1.64	1.467	1.834
Overall	Non-hospitalised cases	Small for gestation age	Total	1.115	1.062	1.171
Overall	Non-hospitalised cases	Stillbirth	> 14 days	0.977	0.729	1.308
Overall	Non-hospitalised cases	Stillbirth	≤ 14 days	3.151	2.013	4.931
Overall	Non-hospitalised cases	Stillbirth	Total	1.226	0.955	1.573
Overall	Non-hospitalised cases	Thrombotic venous event	> 14 days	1.709	1.407	2.076
Overall	Non-hospitalised cases	Thrombotic venous event	≤ 14 days	2.245	1.439	3.503
Overall	Non-hospitalised cases	Thrombotic venous event	Total	1.773	1.479	2.125
Vaccination era	Non-hospitalised cases	Gestational Diabetes	> 14 days	1.019	0.956	1.086
Vaccination era	Non-hospitalised cases	Gestational Diabetes	≤ 14 days	1.736	1.419	2.124
Vaccination era	Non-hospitalised cases	Gestational Diabetes	Total	1.055	0.993	1.122
Vaccination era	Non-hospitalised cases	Gestational Hypertension	> 14 days	0.946	0.852	1.051
Vaccination era	Non-hospitalised cases	Gestational Hypertension	≤ 14 days	1.294	0.891	1.878
Vaccination era	Non-hospitalised cases	Gestational Hypertension	Total	0.964	0.87	1.067
Vaccination era	Non-hospitalised cases	Preeclampsia	> 14 days	0.917	0.795	1.058
Vaccination era	Non-hospitalised cases	Preeclampsia	≤ 14 days	1.725	1.121	2.654
Vaccination era	Non-hospitalised cases	Preeclampsia	Total	0.959	0.836	1.099
Vaccination era	Non-hospitalised cases	Preterm	> 14 days	1.102	1.022	1.189
Vaccination era	Non-hospitalised cases	Preterm	≤ 14 days	3.168	2.698	3.72
Vaccination era	Non-hospitalised cases	Preterm	Total	1.242	1.158	1.331
Vaccination era	Non-hospitalised cases	Very preterm	> 14 days	1.106	0.921	1.327
Vaccination era	Non-hospitalised cases	Very preterm	≤ 14 days	4.531	3.5	5.866
Vaccination era	Non-hospitalised cases	Very preterm	Total	1.466	1.259	1.708
Vaccination era	Non-hospitalised cases	Small for gestation age	> 14 days	1.096	1	1.202
Vaccination era	Non-hospitalised cases	Small for gestation age	≤ 14 days	1.266	0.878	1.825
Vaccination era	Non-hospitalised cases	Small for gestation age	Total	1.104	1.009	1.208
Vaccination era	Non-hospitalised cases	Stillbirth	> 14 days	0.942	0.58	1.531
Vaccination era	Non-hospitalised cases	Stillbirth	≤ 14 days	1.961	0.484	7.94
Vaccination era	Non-hospitalised cases	Stillbirth	Total	0.994	0.626	1.579
Vaccination era	Non-hospitalised cases	Thrombotic venous event	> 14 days	1.205	0.828	1.756
Vaccination era	Non-hospitalised cases	Thrombotic venous event	≤ 14 days	0.741	0.104	5.301
Vaccination era	Non-hospitalised cases	Thrombotic venous event	Total	1.183	0.816	1.713
Pre-vaccination era	Non-hospitalised cases	Gestational Diabetes	> 14 days	1.207	1.046	1.393
Pre-vaccination era	Non-hospitalised cases	Gestational Diabetes	≤ 14 days	2.916	2.622	3.242
Pre-vaccination era	Non-hospitalised cases	Gestational Diabetes	Total	1.95	1.79	2.126
Pre-vaccination era	Non-hospitalised cases	Gestational Hypertension	> 14 days	1.407	1.127	1.756
Pre-vaccination era	Non-hospitalised cases	Gestational Hypertension	≤ 14 days	2.191	1.79	2.681
Pre-vaccination era	Non-hospitalised cases	Gestational Hypertension	Total	1.75	1.505	2.035
Pre-vaccination era	Non-hospitalised cases	Preeclampsia	> 14 days	1.45	1.082	1.942
Pre-vaccination era	Non-hospitalised cases	Preeclampsia	≤ 14 days	3.033	2.377	3.869
Pre-vaccination era	Non-hospitalised cases	Preeclampsia	Total	2.101	1.739	2.539
Pre-vaccination era	Non-hospitalised cases	Preterm	> 14 days	1.596	1.36	1.874
Pre-vaccination era	Non-hospitalised cases	Preterm	≤ 14 days	7.585	6.659	8.64
Pre-vaccination era	Non-hospitalised cases	Preterm	Total	3.069	2.772	3.398
Pre-vaccination era	Non-hospitalised cases	Very preterm	> 14 days	1.937	1.348	2.784
Pre-vaccination era	Non-hospitalised cases	Very preterm	≤ 14 days	7.057	5.049	9.864
Pre-vaccination era	Non-hospitalised cases	Very preterm	Total	3.217	2.515	4.116
Pre-vaccination era	Non-hospitalised cases	Small for gestation age	> 14 days	1.355	1.107	1.659
Pre-vaccination era	Non-hospitalised cases	Small for gestation age	≤ 14 days	1.729	1.449	2.063
Pre-vaccination era	Non-hospitalised cases	Small for gestation age	Total	1.545	1.351	1.767
Pre-vaccination era	Non-hospitalised cases	Stillbirth	> 14 days	0.389	0.054	2.778
Pre-vaccination era	Non-hospitalised cases	Stillbirth	≤ 14 days	3.292	1.598	6.784
Pre-vaccination era	Non-hospitalised cases	Stillbirth	Total	1.783	0.909	3.5
Pre-vaccination era	Non-hospitalised cases	Thrombotic venous event	> 14 days	3.809	2.175	6.671
Pre-vaccination era	Non-hospitalised cases	Thrombotic venous event	≤ 14 days	2.173	1.017	4.642
Pre-vaccination era	Non-hospitalised cases	Thrombotic venous event	Total	3.024	1.907	4.793
Overall	Hospitalised cases	Gestational Diabetes	> 14 days	1.275	1.136	1.431
Overall	Hospitalised cases	Gestational Diabetes	≤ 14 days	2.022	1.633	2.505
Overall	Hospitalised cases	Gestational Diabetes	Total	1.39	1.256	1.539
Overall	Hospitalised cases	Gestational Hypertension	> 14 days	1.428	1.168	1.746
Overall	Hospitalised cases	Gestational Hypertension	≤ 14 days	1.794	1.202	2.677
Overall	Hospitalised cases	Gestational Hypertension	Total	1.489	1.244	1.782
Overall	Hospitalised cases	Preeclampsia	> 14 days	1.33	1.004	1.762
Overall	Hospitalised cases	Preeclampsia	≤ 14 days	2.624	1.673	4.117
Overall	Hospitalised cases	Preeclampsia	Total	1.543	1.215	1.96
Overall	Hospitalised cases	Preterm	> 14 days	1.255	1.053	1.496
Overall	Hospitalised cases	Preterm	≤ 14 days	13.266	11.69	15.054
Overall	Hospitalised cases	Preterm	Total	3.125	2.819	3.464
Overall	Hospitalised cases	Very preterm	> 14 days	1.67	1.051	2.654
Overall	Hospitalised cases	Very preterm	≤ 14 days	19.757	15.34	25.445
Overall	Hospitalised cases	Very preterm	Total	5.702	4.562	7.127
Overall	Hospitalised cases	Small for gestation age	> 14 days	1.223	1.004	1.491
Overall	Hospitalised cases	Small for gestation age	≤ 14 days	2.069	1.374	3.114
Overall	Hospitalised cases	Small for gestation age	Total	1.326	1.109	1.584
Overall	Hospitalised cases	Stillbirth	> 14 days	0.323	0.045	2.301
Overall	Hospitalised cases	Stillbirth	≤ 14 days	6.785	2.183	21.093
Overall	Hospitalised cases	Stillbirth	Total	1.133	0.424	3.03
Overall	Hospitalised cases	Thrombotic venous event	> 14 days	2.957	1.708	5.118
Overall	Hospitalised cases	Thrombotic venous event	≤ 14 days	2.376	0.593	9.52
Overall	Hospitalised cases	Thrombotic venous event	Total	2.863	1.717	4.773
Vaccination era	Hospitalised cases	Gestational Diabetes	> 14 days	1.414	1.182	1.692
Vaccination era	Hospitalised cases	Gestational Diabetes	≤ 14 days	2.359	1.421	3.916
Vaccination era	Hospitalised cases	Gestational Diabetes	Total	1.479	1.249	1.752
Vaccination era	Hospitalised cases	Gestational Hypertension	> 14 days	1.297	0.938	1.794
Vaccination era	Hospitalised cases	Gestational Hypertension	≤ 14 days	2.508	1.125	5.589
Vaccination era	Hospitalised cases	Gestational Hypertension	Total	1.391	1.029	1.879
Vaccination era	Hospitalised cases	Preeclampsia	> 14 days	1.349	0.877	2.075
Vaccination era	Hospitalised cases	Preeclampsia	≤ 14 days	3.571	1.483	8.596
Vaccination era	Hospitalised cases	Preeclampsia	Total	1.533	1.04	2.258
Vaccination era	Hospitalised cases	Preterm	> 14 days	1.209	0.929	1.573
Vaccination era	Hospitalised cases	Preterm	≤ 14 days	12.227	9.802	15.251
Vaccination era	Hospitalised cases	Preterm	Total	2.573	2.171	3.05
Vaccination era	Hospitalised cases	Very preterm	> 14 days	2.023	1.117	3.662
Vaccination era	Hospitalised cases	Very preterm	Total	6.356	4.707	8.583
Vaccination era	Hospitalised cases	Small for gestation age	> 14 days	1.154	0.851	1.564
Vaccination era	Hospitalised cases	Small for gestation age	≤ 14 days	1.486	0.479	4.612
Vaccination era	Hospitalised cases	Small for gestation age	Total	1.171	0.873	1.572
Vaccination era	Hospitalised cases	Stillbirth	Total	0.668	0.094	4.777
Vaccination era	Hospitalised cases	Thrombotic venous event	> 14 days	1.029	0.256	4.144
Vaccination era	Hospitalised cases	Thrombotic venous event	Total	1.438	0.46	4.498
Pre-vaccination era	Hospitalised cases	Gestational Diabetes	> 14 days	1.199	0.848	1.697
Pre-vaccination era	Hospitalised cases	Gestational Diabetes	≤ 14 days	2.394	1.466	3.91
Pre-vaccination era	Hospitalised cases	Gestational Diabetes	Total	1.439	1.083	1.91
Pre-vaccination era	Hospitalised cases	Gestational Hypertension	> 14 days	0.994	0.474	2.087
Pre-vaccination era	Hospitalised cases	Gestational Hypertension	≤ 14 days	2.332	0.97	5.606
Pre-vaccination era	Hospitalised cases	Gestational Hypertension	Total	1.307	0.741	2.303
Pre-vaccination era	Hospitalised cases	Preeclampsia	> 14 days	0.25	0.035	1.776
Pre-vaccination era	Hospitalised cases	Preeclampsia	≤ 14 days	3.237	1.214	8.636
Pre-vaccination era	Hospitalised cases	Preeclampsia	Total	0.955	0.397	2.297
Pre-vaccination era	Hospitalised cases	Preterm	> 14 days	1.426	0.844	2.409
Pre-vaccination era	Hospitalised cases	Preterm	≤ 14 days	14.213	10.597	19.064
Pre-vaccination era	Hospitalised cases	Preterm	Total	4.544	3.516	5.873
Pre-vaccination era	Hospitalised cases	Very preterm	Total	3.616	1.502	8.71
Pre-vaccination era	Hospitalised cases	Small for gestation age	> 14 days	0.833	0.397	1.749
Pre-vaccination era	Hospitalised cases	Small for gestation age	≤ 14 days	2.455	1.102	5.469
Pre-vaccination era	Hospitalised cases	Small for gestation age	Total	1.199	0.696	2.067
Pre-vaccination era	Hospitalised cases	Stillbirth	Total	2.611	0.365	18.673
Pre-vaccination era	Hospitalised cases	Thrombotic venous event	> 14 days	4.599	1.142	18.521
Pre-vaccination era	Hospitalised cases	Thrombotic venous event	Total	3.421	0.85	13.766

## Sheet: figure S3
tri	event	exp	estimate	conf.low	conf.high
1st trimester	Gestational Diabetes	> 14 days	1.033	0.967	1.103
1st trimester	Gestational Diabetes	Total	1.033	0.967	1.103
1st trimester	Gestational Hypertension	> 14 days	0.925	0.822	1.04
1st trimester	Gestational Hypertension	Total	0.925	0.822	1.04
1st trimester	Preeclampsia	> 14 days	0.944	0.806	1.105
1st trimester	Preeclampsia	Total	0.944	0.806	1.105
1st trimester	Preterm	> 14 days	1.265	1.163	1.376
1st trimester	Preterm	Total	1.265	1.163	1.375
1st trimester	Very preterm	> 14 days	1.444	1.19	1.752
1st trimester	Very preterm	Total	1.443	1.189	1.752
1st trimester	Small for gestation age	> 14 days	0.986	0.887	1.097
1st trimester	Small for gestation age	Total	0.986	0.887	1.097
1st trimester	Thrombotic venous event	> 14 days	1.776	1.243	2.538
1st trimester	Thrombotic venous event	Total	1.776	1.243	2.537
2nd trimester	Gestational Diabetes	≤ 14 days	3.792	0.94	15.3
2nd trimester	Gestational Diabetes	> 14 days	1.055	1.002	1.111
2nd trimester	Gestational Diabetes	Total	1.056	1.003	1.112
2nd trimester	Gestational Hypertension	≤ 14 days	5.353	1.99	14.398
2nd trimester	Gestational Hypertension	> 14 days	1.088	0.998	1.185
2nd trimester	Gestational Hypertension	Total	1.094	1.004	1.192
2nd trimester	Preeclampsia	≤ 14 days	6.06	2.25	16.323
2nd trimester	Preeclampsia	> 14 days	1.037	0.922	1.167
2nd trimester	Preeclampsia	Total	1.049	0.933	1.179
2nd trimester	Preterm	≤ 14 days	5.78	4.537	7.365
2nd trimester	Preterm	> 14 days	1.172	1.099	1.249
2nd trimester	Preterm	Total	1.235	1.161	1.314
2nd trimester	Very preterm	≤ 14 days	5.365	4.208	6.839
2nd trimester	Very preterm	> 14 days	1.312	1.136	1.514
2nd trimester	Very preterm	Total	1.626	1.435	1.843
2nd trimester	Small for gestation age	≤ 14 days	0	0	1.095
2nd trimester	Small for gestation age	> 14 days	0.936	0.858	1.02
2nd trimester	Small for gestation age	Total	0.935	0.858	1.019
2nd trimester	Stillbirth	> 14 days	0.702	0.42	1.172
2nd trimester	Stillbirth	Total	0.702	0.42	1.172
2nd trimester	Thrombotic venous event	> 14 days	1.557	1.159	2.09
2nd trimester	Thrombotic venous event	Total	1.556	1.159	2.089
3rd trimester	Gestational Diabetes	≤ 14 days	2.34	2.197	2.492
3rd trimester	Gestational Diabetes	> 14 days	1.065	1.01	1.123
3rd trimester	Gestational Diabetes	Total	1.376	1.32	1.433
3rd trimester	Gestational Hypertension	≤ 14 days	1.97	1.756	2.211
3rd trimester	Gestational Hypertension	> 14 days	1.075	0.983	1.177
3rd trimester	Gestational Hypertension	Total	1.298	1.208	1.394
3rd trimester	Preeclampsia	≤ 14 days	2.549	2.213	2.936
3rd trimester	Preeclampsia	> 14 days	1.065	0.94	1.207
3rd trimester	Preeclampsia	Total	1.43	1.301	1.572
3rd trimester	Preterm	≤ 14 days	5.828	5.452	6.23
3rd trimester	Preterm	> 14 days	1.26	1.162	1.367
3rd trimester	Preterm	Total	2.389	2.267	2.518
3rd trimester	Very preterm	≤ 14 days	7.957	6.768	9.355
3rd trimester	Very preterm	> 14 days	1.513	0.994	2.303
3rd trimester	Very preterm	Total	5.211	4.475	6.069
3rd trimester	Small for gestation age	≤ 14 days	1.669	1.498	1.859
3rd trimester	Small for gestation age	> 14 days	1.204	1.115	1.3
3rd trimester	Small for gestation age	Total	1.327	1.246	1.413
3rd trimester	Stillbirth	≤ 14 days	3.442	2.264	5.231
3rd trimester	Stillbirth	> 14 days	1.028	0.659	1.605
3rd trimester	Stillbirth	Total	1.645	1.208	2.239
3rd trimester	Thrombotic venous event	≤ 14 days	2.298	1.503	3.513
3rd trimester	Thrombotic venous event	> 14 days	1.858	1.404	2.458
3rd trimester	Thrombotic venous event	Total	1.97	1.554	2.498

## Sheet: figure S4
variant	event	exp	estimate	conf.low	conf.high
original	Gestational Diabetes	> 14 days	1.065	0.937	1.211
original	Gestational Diabetes	≤ 14 days	3.453	3.022	3.947
original	Gestational Diabetes	Total	1.595	1.453	1.752
original	Gestational Hypertension	> 14 days	1.331	1.028	1.724
original	Gestational Hypertension	≤ 14 days	4.989	4.011	6.206
original	Gestational Hypertension	Total	2.339	1.974	2.77
original	Preeclampsia	> 14 days	1.499	1.06	2.12
original	Preeclampsia	≤ 14 days	6.558	5.034	8.543
original	Preeclampsia	Total	2.947	2.379	3.65
original	Preterm	> 14 days	1.452	1.166	1.808
original	Preterm	≤ 14 days	7.588	6.557	8.782
original	Preterm	Total	3.341	2.952	3.781
original	Very preterm	> 14 days	1.509	0.904	2.521
original	Very preterm	≤ 14 days	6.553	4.492	9.558
original	Very preterm	Total	3.039	2.23	4.141
original	Small for gestation age	> 14 days	1.258	0.958	1.652
original	Small for gestation age	≤ 14 days	5.21	4.254	6.383
original	Small for gestation age	Total	2.469	2.094	2.912
original	Stillbirth	> 14 days	0.702	0.098	5.036
original	Stillbirth	≤ 14 days	10.194	4.758	21.84
original	Stillbirth	Total	3.814	1.857	7.833
original	Thrombotic venous event	> 14 days	3.083	1.903	4.993
original	Thrombotic venous event	≤ 14 days	1.281	0.319	5.15
original	Thrombotic venous event	Total	2.698	1.707	4.266
alpha	Gestational Diabetes	> 14 days	1.056	0.988	1.129
alpha	Gestational Diabetes	≤ 14 days	4.77	4.123	5.518
alpha	Gestational Diabetes	Total	1.217	1.145	1.293
alpha	Gestational Hypertension	> 14 days	1.086	0.962	1.226
alpha	Gestational Hypertension	≤ 14 days	4.035	3.337	4.878
alpha	Gestational Hypertension	Total	1.38	1.244	1.531
alpha	Preeclampsia	> 14 days	1.078	0.91	1.277
alpha	Preeclampsia	≤ 14 days	4.872	3.869	6.134
alpha	Preeclampsia	Total	1.488	1.296	1.708
alpha	Preterm	> 14 days	1.301	1.182	1.432
alpha	Preterm	≤ 14 days	6.967	6.225	7.797
alpha	Preterm	Total	2	1.857	2.155
alpha	Very preterm	> 14 days	1.377	1.103	1.72
alpha	Very preterm	≤ 14 days	8.899	7.023	11.276
alpha	Very preterm	Total	2.329	1.973	2.748
alpha	Small for gestation age	> 14 days	1.025	0.907	1.158
alpha	Small for gestation age	≤ 14 days	3.517	2.933	4.218
alpha	Small for gestation age	Total	1.317	1.189	1.459
alpha	Stillbirth	> 14 days	0.946	0.484	1.851
alpha	Stillbirth	≤ 14 days	7.718	4.047	14.72
alpha	Stillbirth	Total	1.784	1.111	2.862
alpha	Thrombotic venous event	> 14 days	2.363	1.681	3.324
alpha	Thrombotic venous event	≤ 14 days	8.47	3.462	20.726
alpha	Thrombotic venous event	Total	2.586	1.872	3.572
delta	Gestational Diabetes	> 14 days	1.037	0.971	1.109
delta	Gestational Diabetes	≤ 14 days	1.794	1.544	2.084
delta	Gestational Diabetes	Total	1.112	1.046	1.182
delta	Gestational Hypertension	> 14 days	0.963	0.862	1.076
delta	Gestational Hypertension	≤ 14 days	1.629	1.293	2.054
delta	Gestational Hypertension	Total	1.041	0.941	1.151
delta	Preeclampsia	> 14 days	0.989	0.852	1.149
delta	Preeclampsia	≤ 14 days	2.062	1.563	2.722
delta	Preeclampsia	Total	1.117	0.978	1.277
delta	Preterm	> 14 days	1.17	1.076	1.273
delta	Preterm	≤ 14 days	4.584	4.114	5.107
delta	Preterm	Total	1.628	1.52	1.743
delta	Very preterm	> 14 days	1.152	0.94	1.41
delta	Very preterm	≤ 14 days	7.253	5.912	8.898
delta	Very preterm	Total	2	1.723	2.321
delta	Small for gestation age	> 14 days	1.137	1.031	1.254
delta	Small for gestation age	≤ 14 days	1.444	1.158	1.8
delta	Small for gestation age	Total	1.177	1.075	1.288
delta	Stillbirth	> 14 days	1.014	0.598	1.717
delta	Stillbirth	≤ 14 days	2.052	0.762	5.526
delta	Stillbirth	Total	1.138	0.71	1.823
delta	Thrombotic venous event	> 14 days	1.229	0.804	1.877
delta	Thrombotic venous event	≤ 14 days	1.257	0.311	5.076
delta	Thrombotic venous event	Total	1.231	0.819	1.851

## Sheet: figure S5
event	vacc	estimate	conf.low	conf.high
Gestational Diabetes	less than 2 doses of COVID-19 vaccine	1.092	1.029	1.158
Gestational Diabetes	2 doses or more of COVID-19 vaccine	1.055	0.866	1.285
Gestational Hypertension	less than 2 doses of COVID-19 vaccine	1.029	0.933	1.135
Gestational Hypertension	2 doses or more of COVID-19 vaccine	0.984	0.687	1.41
Preeclampsia	less than 2 doses of COVID-19 vaccine	1.025	0.899	1.168
Preeclampsia	2 doses or more of COVID-19 vaccine	1.119	0.703	1.781
Preterm	less than 2 doses of COVID-19 vaccine	1.338	1.253	1.429
Preterm	2 doses or more of COVID-19 vaccine	1.24	0.946	1.625
Very preterm	less than 2 doses of COVID-19 vaccine	1.741	1.516	1.998
Very preterm	2 doses or more of COVID-19 vaccine	1.171	0.525	2.616
Small for gestation age	less than 2 doses of COVID-19 vaccine	1.092	1.002	1.191
Small for gestation age	2 doses or more of COVID-19 vaccine	1.238	0.903	1.698
Stillbirth	less than 2 doses of COVID-19 vaccine	1.035	0.665	1.609
Stillbirth	2 doses or more of COVID-19 vaccine	0.665	0.093	4.758
Thrombotic venous event	less than 2 doses of COVID-19 vaccine	1.127	0.774	1.641
Thrombotic venous event	2 doses or more of COVID-19 vaccine	2.075	0.77	5.594

## Sheet: figure S6
event	stratification	stratum	estimate	conf.low	conf.high
Gestational Diabetes	Deprivation	High deprivation	1.239	1.186	1.295
Gestational Diabetes	Deprivation	Low deprivation	1.198	1.15	1.248
Gestational Diabetes	Ethnic group	Unknown	0.923	0.426	2
Gestational Diabetes	Ethnic group	Ethnic Minorities	1.323	1.164	1.505
Gestational Diabetes	Ethnic group	Mixed	1.234	1.014	1.502
Gestational Diabetes	Ethnic group	White	1.178	1.133	1.224
Gestational Diabetes	Ethnic group	Asian or Asian British	1.225	1.155	1.299
Gestational Diabetes	Ethnic group	Black or Black British	1.23	1.087	1.392
Gestational Diabetes	Age group	Age≥40	1.334	1.185	1.502
Gestational Diabetes	Age group	Age 30-39	1.207	1.16	1.255
Gestational Diabetes	Age group	Age<30	1.191	1.132	1.252
Gestational Diabetes	Pregnancy history	History of pregnancy	1.209	1.168	1.252
Gestational Diabetes	Pregnancy history	No history of pregnancy	1.24	1.17	1.315
Gestational Diabetes	Comorbidity history	History of health conditions	1.186	1.133	1.242
Gestational Diabetes	Comorbidity history	No history of health conditions	1.241	1.193	1.291
Gestational Diabetes	COVID-19 infection history	History of COVID-19	1.144	0.923	1.419
Gestational Diabetes	COVID-19 infection history	No history of COVID-19	1.219	1.183	1.257
Gestational Hypertension	Deprivation	High deprivation	1.111	1.032	1.196
Gestational Hypertension	Deprivation	Low deprivation	1.197	1.114	1.287
Gestational Hypertension	Ethnic group	Unknown	1.619	0.685	3.826
Gestational Hypertension	Ethnic group	Ethnic Minorities	1.554	1.17	2.063
Gestational Hypertension	Ethnic group	Mixed	1.053	0.698	1.59
Gestational Hypertension	Ethnic group	White	1.172	1.107	1.242
Gestational Hypertension	Ethnic group	Asian or Asian British	1.027	0.868	1.215
Gestational Hypertension	Ethnic group	Black or Black British	1.132	0.905	1.416
Gestational Hypertension	Age group	Age≥40	1.108	0.857	1.432
Gestational Hypertension	Age group	Age 30-39	1.17	1.086	1.261
Gestational Hypertension	Age group	Age<30	1.137	1.056	1.225
Gestational Hypertension	Pregnancy history	History of pregnancy	1.182	1.107	1.262
Gestational Hypertension	Pregnancy history	No history of pregnancy	1.132	1.041	1.231
Gestational Hypertension	Comorbidity history	History of health conditions	1.259	1.166	1.359
Gestational Hypertension	Comorbidity history	No history of health conditions	1.116	1.041	1.197
Gestational Hypertension	COVID-19 infection history	History of COVID-19	1.574	1.127	2.197
Gestational Hypertension	COVID-19 infection history	No history of COVID-19	1.15	1.091	1.211
Preeclampsia	Deprivation	High deprivation	1.178	1.067	1.3
Preeclampsia	Deprivation	Low deprivation	1.211	1.099	1.334
Preeclampsia	Ethnic group	Unknown	1.881	0.654	5.409
Preeclampsia	Ethnic group	Ethnic Minorities	1.714	1.191	2.466
Preeclampsia	Ethnic group	Mixed	0.925	0.524	1.632
Preeclampsia	Ethnic group	White	1.21	1.119	1.309
Preeclampsia	Ethnic group	Asian or Asian British	1.161	0.938	1.438
Preeclampsia	Ethnic group	Black or Black British	1.116	0.845	1.475
Preeclampsia	Age group	Age≥40	1.085	0.759	1.55
Preeclampsia	Age group	Age 30-39	1.229	1.11	1.359
Preeclampsia	Age group	Age<30	1.171	1.062	1.292
Preeclampsia	Pregnancy history	History of pregnancy	1.248	1.142	1.365
Preeclampsia	Pregnancy history	No history of pregnancy	1.143	1.025	1.275
Preeclampsia	Comorbidity history	History of health conditions	1.353	1.221	1.499
Preeclampsia	Comorbidity history	No history of health conditions	1.119	1.019	1.229
Preeclampsia	COVID-19 infection history	History of COVID-19	1.822	1.186	2.798
Preeclampsia	COVID-19 infection history	No history of COVID-19	1.186	1.105	1.272
Thrombotic venous event	Deprivation	High deprivation	2.008	1.559	2.587
Thrombotic venous event	Deprivation	Low deprivation	1.731	1.364	2.196
Thrombotic venous event	Ethnic group	Ethnic Minorities	4.265	2.07	8.787
Thrombotic venous event	Ethnic group	Mixed	0.961	0.224	4.122
Thrombotic venous event	Ethnic group	White	1.716	1.402	2.099
Thrombotic venous event	Ethnic group	Asian or Asian British	2.132	1.323	3.436
Thrombotic venous event	Ethnic group	Black or Black British	2.502	1.166	5.369
Thrombotic venous event	Age group	Age≥40	1.621	0.636	4.13
Thrombotic venous event	Age group	Age 30-39	2.149	1.691	2.731
Thrombotic venous event	Age group	Age<30	1.594	1.228	2.068
Thrombotic venous event	Pregnancy history	History of pregnancy	1.695	1.386	2.074
Thrombotic venous event	Pregnancy history	No history of pregnancy	2.438	1.734	3.427
Thrombotic venous event	Comorbidity history	History of health conditions	1.458	1.088	1.954
Thrombotic venous event	Comorbidity history	No history of health conditions	2.13	1.717	2.643
Thrombotic venous event	COVID-19 infection history	History of COVID-19	2.021	0.69	5.919
Thrombotic venous event	COVID-19 infection history	No history of COVID-19	1.849	1.551	2.205

## Sheet: figure S7
event	stratification	stratum	estimate	conf.low	conf.high
Preterm	Deprivation	High deprivation	1.664	1.574	1.758
Preterm	Deprivation	Low deprivation	1.604	1.524	1.689
Preterm	Ethnic group	Unknown	1.627	0.777	3.408
Preterm	Ethnic group	Ethnic Minorities	2.085	1.713	2.539
Preterm	Ethnic group	Mixed	2.086	1.643	2.65
Preterm	Ethnic group	White	1.575	1.507	1.646
Preterm	Ethnic group	Asian or Asian British	1.657	1.502	1.828
Preterm	Ethnic group	Black or Black British	1.927	1.633	2.274
Preterm	Age group	Age≥40	1.763	1.479	2.101
Preterm	Age group	Age 30-39	1.661	1.573	1.752
Preterm	Age group	Age<30	1.578	1.494	1.668
Preterm	Pregnancy history	History of pregnancy	1.62	1.548	1.696
Preterm	Pregnancy history	No history of pregnancy	1.666	1.558	1.782
Preterm	Comorbidity history	History of health conditions	1.631	1.534	1.735
Preterm	Comorbidity history	No history of health conditions	1.632	1.556	1.712
Preterm	COVID-19 infection history	History of COVID-19	1.488	1.154	1.92
Preterm	COVID-19 infection history	No history of COVID-19	1.626	1.565	1.689
Very preterm	Deprivation	High deprivation	1.999	1.742	2.294
Very preterm	Deprivation	Low deprivation	2.074	1.842	2.335
Very preterm	Ethnic group	Unknown	5.79	1.584	21.164
Very preterm	Ethnic group	Ethnic Minorities	2.837	1.851	4.347
Very preterm	Ethnic group	Mixed	2.768	1.65	4.644
Very preterm	Ethnic group	White	1.837	1.645	2.051
Very preterm	Ethnic group	Asian or Asian British	2.675	2.163	3.308
Very preterm	Ethnic group	Black or Black British	2.187	1.582	3.024
Very preterm	Age group	Age≥40	2.407	1.618	3.582
Very preterm	Age group	Age 30-39	2.178	1.922	2.468
Very preterm	Age group	Age<30	1.846	1.61	2.115
Very preterm	Pregnancy history	History of pregnancy	1.969	1.763	2.199
Very preterm	Pregnancy history	No history of pregnancy	2.201	1.887	2.566
Very preterm	Comorbidity history	History of health conditions	1.835	1.573	2.14
Very preterm	Comorbidity history	No history of health conditions	2.154	1.928	2.405
Very preterm	COVID-19 infection history	History of COVID-19	1.219	0.64	2.323
Very preterm	COVID-19 infection history	No history of COVID-19	2.036	1.859	2.229
Stillbirth	Deprivation	High deprivation	1.201	0.838	1.723
Stillbirth	Deprivation	Low deprivation	1.244	0.895	1.728
Stillbirth	Ethnic group	Ethnic Minorities	1.448	0.514	4.079
Stillbirth	Ethnic group	Mixed	0.523	0.07	3.913
Stillbirth	Ethnic group	Asian or Asian British	0.779	0.378	1.604
Stillbirth	Ethnic group	Black or Black British	2.788	1.341	5.799
Stillbirth	Age group	Age≥40	1.423	0.501	4.04
Stillbirth	Age group	Age 30-39	0.781	0.516	1.182
Stillbirth	Age group	Age<30	1.711	1.245	2.352
Stillbirth	Pregnancy history	History of pregnancy	1.138	0.838	1.545
Stillbirth	Pregnancy history	No history of pregnancy	1.405	0.941	2.098
Stillbirth	Comorbidity history	History of health conditions	1.183	0.752	1.861
Stillbirth	Comorbidity history	No history of health conditions	1.249	0.936	1.666
Stillbirth	COVID-19 infection history	No history of COVID-19	1.231	0.965	1.57

## Sheet: figure S8
event	stratification	stratum	estimate	conf.low	conf.high
Gestational Diabetes	Deprivation	High deprivation	2.082	1.844	2.351
Gestational Diabetes	Deprivation	Low deprivation	1.729	1.544	1.936
Gestational Diabetes	Ethnic group	Unknown	1.827	0.223	14.937
Gestational Diabetes	Ethnic group	Ethnic Minorities	1.693	1.187	2.413
Gestational Diabetes	Ethnic group	Mixed	1.938	1.078	3.485
Gestational Diabetes	Ethnic group	White	2.151	1.931	2.395
Gestational Diabetes	Ethnic group	Asian or Asian British	1.586	1.35	1.864
Gestational Diabetes	Ethnic group	Black or Black British	1.896	1.396	2.576
Gestational Diabetes	Age group	Age≥40	2.018	1.487	2.737
Gestational Diabetes	Age group	Age 30-39	1.869	1.676	2.084
Gestational Diabetes	Age group	Age<30	1.872	1.629	2.15
Gestational Diabetes	Pregnancy history	History of pregnancy	1.845	1.674	2.034
Gestational Diabetes	Pregnancy history	No history of pregnancy	2.03	1.739	2.369
Gestational Diabetes	Comorbidity history	History of health conditions	1.86	1.643	2.107
Gestational Diabetes	Comorbidity history	No history of health conditions	2.046	1.833	2.285
Gestational Diabetes	COVID-19 infection history	No history of COVID-19	1.889	1.739	2.051
Gestational Hypertension	Deprivation	High deprivation	1.791	1.456	2.202
Gestational Hypertension	Deprivation	Low deprivation	1.601	1.301	1.969
Gestational Hypertension	Ethnic group	Unknown	1.819	0.081	40.839
Gestational Hypertension	Ethnic group	Ethnic Minorities	4.282	2.424	7.564
Gestational Hypertension	Ethnic group	Mixed	0.929	0.226	3.818
Gestational Hypertension	Ethnic group	White	1.839	1.554	2.177
Gestational Hypertension	Ethnic group	Asian or Asian British	1.134	0.716	1.796
Gestational Hypertension	Ethnic group	Black or Black British	1.711	0.959	3.051
Gestational Hypertension	Age group	Age≥40	1.383	0.68	2.81
Gestational Hypertension	Age group	Age 30-39	1.719	1.391	2.123
Gestational Hypertension	Age group	Age<30	1.735	1.405	2.143
Gestational Hypertension	Pregnancy history	History of pregnancy	1.611	1.326	1.958
Gestational Hypertension	Pregnancy history	No history of pregnancy	1.861	1.493	2.32
Gestational Hypertension	Comorbidity history	History of health conditions	1.761	1.414	2.194
Gestational Hypertension	Comorbidity history	No history of health conditions	1.755	1.444	2.135
Gestational Hypertension	COVID-19 infection history	No history of COVID-19	1.713	1.48	1.982
Preeclampsia	Deprivation	High deprivation	2.167	1.664	2.822
Preeclampsia	Deprivation	Low deprivation	1.836	1.416	2.381
Preeclampsia	Ethnic group	Unknown	2.228	0.108	45.753
Preeclampsia	Ethnic group	Ethnic Minorities	5.03	2.434	10.393
Preeclampsia	Ethnic group	Mixed	0.848	0.116	6.188
Preeclampsia	Ethnic group	White	2.15	1.727	2.677
Preeclampsia	Ethnic group	Asian or Asian British	1.623	0.979	2.689
Preeclampsia	Ethnic group	Black or Black British	1.823	0.897	3.704
Preeclampsia	Age group	Age≥40	1.103	0.348	3.493
Preeclampsia	Age group	Age 30-39	1.901	1.436	2.515
Preeclampsia	Age group	Age<30	2.161	1.679	2.783
Preeclampsia	Pregnancy history	History of pregnancy	1.787	1.373	2.327
Preeclampsia	Pregnancy history	No history of pregnancy	2.24	1.727	2.906
Preeclampsia	Comorbidity history	History of health conditions	1.944	1.45	2.608
Preeclampsia	Comorbidity history	No history of health conditions	2.151	1.694	2.73
Preeclampsia	COVID-19 infection history	No history of COVID-19	1.999	1.661	2.405
Thrombotic venous event	Deprivation	High deprivation	3.913	2.067	7.406
Thrombotic venous event	Deprivation	Low deprivation	2.571	1.389	4.759
Thrombotic venous event	Ethnic group	Ethnic Minorities	9.496	2.546	35.417
Thrombotic venous event	Ethnic group	White	2.926	1.715	4.993
Thrombotic venous event	Ethnic group	Asian or Asian British	1.51	0.364	6.268
Thrombotic venous event	Ethnic group	Black or Black British	4.719	1.022	21.8
Thrombotic venous event	Age group	Age 30-39	4.043	2.216	7.374
Thrombotic venous event	Age group	Age<30	2.606	1.36	4.995
Thrombotic venous event	Pregnancy history	History of pregnancy	2.811	1.655	4.775
Thrombotic venous event	Pregnancy history	No history of pregnancy	4.005	1.801	8.907
Thrombotic venous event	Comorbidity history	History of health conditions	3.357	1.792	6.288
Thrombotic venous event	Comorbidity history	No history of health conditions	2.847	1.533	5.288
Thrombotic venous event	COVID-19 infection history	No history of COVID-19	3.081	1.984	4.785

[truncated: 13 more sheets: figure S9, figure S10, figure S11, figure S12, figure S13, figure S14, figure S15, figure S16, figure S17, figure S18, figure S19, figure S20, figure S21]
